# Supplementary material for: Simultaneously Enhanced Thermal Conductivity and Dielectric Breakdown Strength in Sandwich AlN/Epoxy Composites
Source: Nanomaterials (Basel). 2021 Jul 24;11(8):1898. doi: 10.3390/nano11081898 (PMC8401393; doi:10.3390/nano11081898)
Supplement: Supplementary file 1 [file nanomaterials-11-01898-s001.zip]

Archive with 1 entries (1 files):
- nanomaterials-1309384-supplementary.pdf
